# Supplementary material for: Genome-Wide Association Study and Candidate Gene Analysis of Seed Shattering Trait in Psathyrostachys juncea
Source: Genes (Basel). 2025 Nov 14;16(11):1383. doi: 10.3390/genes16111383 (PMC12652638; doi:10.3390/genes16111383)
Supplement: Supplementary file 1 [file genes-16-01383-s001.zip]

Archive with 1 entries (1 files):
- genes-3897229-supplementary.pdf
